# Supplementary material for: Global and regional erosion of mammalian functional diversity across the diel cycle
Source: Sci Adv. 2022 Aug 12;8(31):eabn6008. doi: 10.1126/sciadv.abn6008 (PMC9374345; doi:10.1126/sciadv.abn6008)
Supplement: Supplementary file 2 — Data S1 and S2 [file sciadv.abn6008_data_s1_and_s2.zip]

Archive with 2 entries (2 files):
- sciadv.abn6008_data_s1.xlsx
- sciadv.abn6008_data_s2.xlsx
