# Supplementary material for: Global and regional erosion of mammalian functional diversity across the diel cycle
Source: Sci Adv. 2022 Aug 12;8(31):eabn6008. doi: 10.1126/sciadv.abn6008 (PMC9374345; doi:10.1126/sciadv.abn6008)
Supplement: Supplementary file 2 — Data S1 and S2 [file sciadv.abn6008_data_s1_and_s2.zip › sciadv.abn6008_data_s2.xlsx]

## Sheet: Sheet1
	CR scenario		EN scenario		VU scenario		NT Scenario
	Non-threatened	Functionally extinct	Non-threatened	Functionally extinct	Non-threatened	Functionally extinct	Non-threatened	Functionally extinct
Nocturnal
Afrosoricida	33	0	31	2	26	7	25	8
Carnivora	129	3	120	12	105	27	89	43
Cetartiodactyla	41	1	27	15	19	23	15	27
Chiroptera	1079	16	1027	68	926	169	783	312
Cingulata	12	0	12	0	10	2	6	6
Dasyuromorphia	53	0	49	4	44	9	35	18
Dermoptera	2	0	2	0	2	0	2	0
Didelphimorphia	88	1	88	1	82	7	75	14
Diprotodontia	103	8	94	17	78	33	58	53
Eulipotyphla	260	6	233	33	217	49	179	87
Hyracoidea	1	0	1	0	1	0	0	1
Lagomorpha	47	1	40	8	35	13	33	15
Macroscelidea	1	0	1	0	1	0	1	0
Microbiotheria	1	0	1	0	1	0	0	1
Monotremata	2	2	2	2	1	3	1	3
Paucituberculata	7	0	7	0	4	3	2	5
Peramelemorphia	19	0	16	3	10	9	9	10
Perissodactyla	2	0	0	2	0	2	0	2
Pholidota	3	3	0	6	0	6	0	6
Pilosa	3	0	3	0	3	0	3	0
Primates	104	12	62	54	37	79	32	84
Proboscidea	0	0	0	0	0	0	0	0
Rodentia	1422	31	1324	129	1225	228	1042	411
Scandentia	1	0	1	0	1	0	1	0
Tubulidentata	1	0	1	0	1	0	1	0
Crepuscular
Afrosoricida	0	0	0	0	0	0	0	0
Carnivora	2	0	2	0	1	1	1	1
Cetartiodactyla	26	1	21	6	13	14	5	22
Chiroptera	34	0	33	1	32	2	29	5
Cingulata	0	0	0	0	0	0	0	0
Dasyuromorphia	3	0	3	0	3	0	3	0
Dermoptera	0	0	0	0	0	0	0	0
Didelphimorphia	1	0	1	0	1	0	1	0
Diprotodontia	3	1	3	1	1	3	1	3
Eulipotyphla	2	0	2	0	2	0	2	0
Hyracoidea	1	0	1	0	1	0	1	0
Lagomorpha	12	0	9	3	7	5	7	5
Macroscelidea	10	0	10	0	10	0	10	0
Microbiotheria	0	0	0	0	0	0	0	0
Monotremata	0	0	0	0	0	0	0	0
Paucituberculata	0	0	0	0	0	0	0	0
Peramelemorphia	0	0	0	0	0	0	0	0
Perissodactyla	0	0	0	0	0	0	0	0
Pholidota	0	0	0	0	0	0	0	0
Pilosa	0	0	0	0	0	0	0	0
Primates	0	0	0	0	0	0	0	0
Proboscidea	0	0	0	0	0	0	0	0
Rodentia	16	1	16	1	16	1	13	4
Scandentia	0	0	0	0	0	0	0	0
Tubulidentata	0	0	0	0	0	0	0	0
Cathemeral
Afrosoricida	1	0	1	0	1	0	1	0
Carnivora	70	1	65	6	47	24	40	31
Cetartiodactyla	73	0	66	7	51	22	41	32
Chiroptera	2	0	2	0	2	0	1	1
Cingulata	1	0	1	0	1	0	1	0
Dasyuromorphia	3	0	3	0	3	0	2	1
Dermoptera	0	0	0	0	0	0	0	0
Didelphimorphia	1	0	1	0	1	0	1	0
Diprotodontia	6	2	6	2	4	4	3	5
Eulipotyphla	125	2	118	9	110	17	93	34
Hyracoidea	1	0	1	0	1	0	1	0
Lagomorpha	5	0	3	2	3	2	3	2
Macroscelidea	1	0	1	0	1	0	1	0
Microbiotheria	0	0	0	0	0	0	0	0
Monotremata	1	0	1	0	1	0	0	1
Paucituberculata	0	0	0	0	0	0	0	0
Peramelemorphia	0	0	0	0	0	0	0	0
Perissodactyla	8	4	5	7	3	9	1	11
Pholidota	1	0	1	0	0	1	0	1
Pilosa	5	0	5	0	3	2	3	2
Primates	15	6	10	11	4	17	2	19
Proboscidea	2	1	1	2	0	3	0	3
Rodentia	188	1	179	10	171	18	149	40
Scandentia	0	0	0	0	0	0	0	0
Tubulidentata	0	0	0	0	0	0	0	0
Diurnal
Afrosoricida	0	0	0	0	0	0	0	0
Carnivora	47	0	40	7	34	13	28	19
Cetartiodactyla	79	8	68	19	50	37	38	49
Chiroptera	3	0	2	1	0	3	0	3
Cingulata	5	0	5	0	5	0	2	3
Dasyuromorphia	12	0	11	1	11	1	10	2
Dermoptera	0	0	0	0	0	0	0	0
Didelphimorphia	4	0	4	0	4	0	4	0
Diprotodontia	11	2	7	6	3	10	2	11
Eulipotyphla	8	0	8	0	7	1	6	2
Hyracoidea	2	0	2	0	2	0	2	0
Lagomorpha	25	0	23	2	23	2	22	3
Macroscelidea	7	0	6	1	5	2	5	2
Microbiotheria	0	0	0	0	0	0	0	0
Monotremata	0	0	0	0	0	0	0	0
Paucituberculata	0	0	0	0	0	0	0	0
Peramelemorphia	0	0	0	0	0	0	0	0
Perissodactyla	2	0	2	0	1	1	0	2
Pholidota	1	0	1	0	0	1	0	1
Pilosa	1	0	1	0	1	0	1	0
Primates	242	5	170	117	117	170	94	193
Proboscidea	0	0	0	0	0	0	0	0
Rodentia	368	5	352	21	336	37	295	78
Scandentia	19	0	18	1	17	2	17	2
Tubulidentata	0	0	0	0	0	0	0	0
